# Supplementary material for: The Effect of Maternal High-Fat or High-Carbohydrate Diet during Pregnancy and Lactation on Cytochrome P450 2D (CYP2D) in the Liver and Brain of Rat Offspring
Source: Int J Mol Sci. 2024 Jul 19;25(14):7904. doi: 10.3390/ijms25147904 (PMC11276948; doi:10.3390/ijms25147904)
Supplement: Supplementary file 1 [file ijms-25-07904-s001.zip]

Archive with 1 entries (1 files):
- ijms-3073101-supplementary.pdf
